# Supplementary material for: The Complexity of Familial Inheritance in Pectus Excavatum: A Ten-Family Exome Sequencing Analysis
Source: Genes (Basel). 2024 Nov 1;15(11):1429. doi: 10.3390/genes15111429 (PMC11593651; doi:10.3390/genes15111429)
Supplement: Supplementary file 1 [file genes-15-01429-s001.zip]

Archive with 1 entries (1 files):
- genes-3257353-supplementary.pdf
